# Supplementary material for: Effect of pomegranate (Punica granatum L) peel powder meal dietary supplementation on antioxidant status and quality of breast meat in broilers
Source: Heliyon. 2020 Dec 16;6(12):e05709. doi: 10.1016/j.heliyon.2020.e05709 (PMC7750561; doi:10.1016/j.heliyon.2020.e05709)
Supplement: Supplementary file 1 — Updated data for reviewed meat manuscript_Heliyon [file mmc1.xlsx]

## Sheet: Sheet1
	Colour measurements from day 1 to day 16 (L*, a*, b* readings taken in triplicates)
					Day 1							Day 2										Day 3										Day 4										Day 5
Treatments	Replicates	L*	a*	b*	L*	*a	b*	L*	*a	*b		L*	a*	b*	L*	a*	b*	L*	a*	b*		L*	a*	b*	L*	a*	b*	L*	a*	b*		L*	a*	b*	L*	a*	b*	L*	a*	b*		L*	a*	b*	L*	a*	b*	L*	a*
Negative Control	1	48.7	9.3	16.45	50.61	8.45	14.8	52.76	4.36	13.63		52.15	8.39	14.92	53.23	7.98	15.56	53.16	8.49	16.38		48.73	7.79	20.87	48.66	8.1	20.79	47.76	8.89	17.72		48.75	6.8	19.48	45.58	8.97	20.07	46.06	8.63	19.96		46.12	11.27	20.9	47.96	8.91	22.42	46.67	9.94
Negative Control	2	54.29	9.72	19.78	56.41	3.03	15.69	51	4.51	12.7		51.44	8.67	17.96	51.96	7.29	17.09	50.05	8.34	16.66		47.13	7.02	20.27	46.19	6.23	17.67	47.1	6.56	19.68		44.2	8.24	18.29	44.83	8.02	18.5	46.04	6.86	20.09		49.91	6.59	20.05	49.19	6.81	20.87	49.67	6.54
Negative Control	3	45.66	6.63	14.56	49.09	7.88	16.76	48.18	6.37	14.68		47.31	8.3	18.11	49.58	8.06	18.93	47.12	8.17	17.04		44.99	9.02	19.28	45.89	9.03	18.66	44.23	10.54	19.44		42.99	9.84	20.45	45.14	9.93	22.18	47.03	9.04	18.6		49.47	10.07	14.6	52.19	9.33	13.73	52.48	9.3
Negative Control	4	52.04	3.7	10.09	54.16	5.11	10.56	50.78	3.87	10.72		47.67	9.41	15.78	47.43	10.12	16.48	52.71	8.55	17.47		47.51	4.71	16.22	48.15	5.39	16.81	47.85	5.17	16.98		49.97	5	13.03	49.37	5.53	12.96	49.38	4.74	13		49.04	5.04	16.04	49.16	5.09	15.65	49.39	5.06
Positive control	1	42.27	10.81	13.36	46.05	7.17	14.9	33.89	8.52	11.76		42.6	12.75	22.67	49.82	13.14	23.54	51.79	13.65	22.23		47.59	9.82	18.64	48.3	9.82	19.37	49.7	10.12	17.56		55.86	6.56	15.73	45.84	9.51	16.38	48.02	8.07	17.98		49.8	8.88	18.18	52.03	10.17	19.76	50.16	6.91
Positive control	2	45.37	10.05	10.42	51.19	6.18	9.85	51.81	4.02	11.85		51.88	5.25	16.48	50.71	7.22	18.04	49.61	8.39	20.85		48.15	6.38	16.03	47.65	7.61	18.96	46.41	8.9	16.84		43.34	7.77	19.46	45.2	6.27	17.68	44.38	5.71	18.64		47.32	8.32	18.08	48.8	6.76	17.99	49.63	7.54
Positive control	3	44.69	5.71	14.21	41.83	7.59	10.9	53.37	7.19	6.19		44.13	6.31	14.14	44.55	8.59	15.44	44.09	7.95	14.07		45.45	6.71	17.06	45.44	6.93	17.12	45.77	5.85	17.63		42.09	11.59	18.54	43.76	7.51	17.21	43.76	9.83	17.57		45.32	8.5	18.04	44.06	7.5	17.14	44.74	6.97
Positive control	4	52.53	4.27	13.14	51.86	5.82	12.83	53.59	4.42	15.38		54.63	7.38	20.67	53.59	9.58	26.21	53.19	10.53	27.34		51.91	5.07	19.98	51.85	4.62	19.81	50.15	5.22	19.7		49.81	6.43	19.27	48.61	7.49	20.45	48.83	7.22	20.2		48.77	6.4	20.43	48.72	6.8	19.41	48.82	6.61
Pomegranate 2g	1	42.04	8.58	9.91	49.36	7.91	14.21	49.28	7.27	16.15		45.16	12.67	15.85	45.79	12.81	18.08	41.47	14.8	14.25		48.4	8.16	17.58	48.36	8.18	17.53	48.26	7.91	17.45		48.34	9.45	16.13	47.3	10.11	16.99	45.82	11.25	17.18		46.87	9.06	17.17	47.26	8.58	17.71	46.48	8.47
Pomegranate 2g	2	56.23	3.46	13.08	47.84	5.67	9.94	52.11	4.82	13.65		52.17	6	17.3	51.68	6.67	19.73	52.46	7.52	20.81		49.82	7.37	17.21	47.42	8.96	17.88	48.99	7.48	16.65		45.64	8.7	16.15	48.45	6.84	16.64	48.06	6.26	17.42		46.27	9.23	18.36	48.6	7.47	18.58	49.11	6.59
Pomegranate 2g	3	56.98	2.57	14.33	54.57	3.72	12.54	49.35	6.4	14.88		55.79	3.71	15.9	54.83	4.18	17.07	53.24	5.53	18.04		52.99	4.58	13.69	53.4	6.73	12.98	50.23	6.57	15.53		43.98	10.95	14.93	45.56	5.94	17.74	47.44	9.6	16.58		50.95	6.29	15.05	51.05	6.37	14.95	50.65	6.3
Pomegranate 2g	4	49.09	6.69	14.19	52.2	5.81	16.09	49.51	5.25	12		50.39	4.09	17.13	50.87	4.21	16.24	50.59	6.02	17.29		46.6	7.4	17.21	47.47	7.44	17.44	47.46	7.26	17.21		55.7	3.86	14.36	54.69	6.07	14.1	54.25	5.77	14.17		46.91	7.14	16.43	47.19	6.94	16.24	47.46	7.23
Pomegranate 4g	1	47.05	6.77	15.14	43.3	8.54	18.47	22.66	10.01	16.05		46.2	9.49	20.03	47.4	9.74	22.52	45.58	11.23	24.04		43.69	10.14	20.51	39.78	12.98	18.36	39.15	14.94	18.24		43.38	7.94	19.55	40.66	10.57	19.92	44.39	6.27	18.71		51.11	4.05	13.59	55.39	4.18	13.94	54.68	5.3
Pomegranate 4g	2	47.23	3.47	13.73	44.67	5	14.58	46.15	3.87	15.08		50.46	6.72	17.51	51.05	5.75	17.45	50.93	5.26	17.09		44.4	6.21	17.56	43.78	7.22	17.56	44.2	7.13	18.14		42.92	10.61	21.38	55.17	8.56	31.1	34.26	9.41	19.94		44.2	9.68	20.28	42.9	11.49	19.74	44.04	9.16
Pomegranate 4g	3	46.23	5.87	13.38	47.23	4.35	15.39	46.6	4.74	14.75		43.3	10.58	11.67	41.83	10.72	12.83	40.29	12.6	15.45		49.26	6.76	16.35	52.73	8.47	16.79	50.69	7.38	17.58		50.04	8.14	20.93	49.68	7.61	20.19	49.56	7.75	20.3		48.74	7.88	14.34	44.2	8.77	17.59	48.81	8.93
Pomegranate 4g	4	53.98	5.58	16.11	53.12	5.06	17.85	51.09	6.6	17.6		46.04	6.77	15.3	45.54	6.31	15.2	48.45	5.46	15.64		49.69	7.49	21.99	51	7.06	20.42	49.17	7.91	21.58		43.33	11.7	23.18	46.17	9.42	16.45	43.31	11.78	21.21		53.97	5.21	18.74	51.54	6.48	21.14	50.68	6.67
Pomegranate 6g	1	48.08	2.87	22.29	49.96	2.66	21.69	47.77	14.86	18.25		53.1	6.39	15.02	49.19	10.05	16.34	51.77	9.09	15.42		46.09	8.29	19.66	45.67	7.57	19.32	47.66	9.15	17.55		42.7	6.44	19.05	49.77	6.69	20.73	45.39	7.07	19.75		46.46	8.09	19.32	46.61	9.06	20.2	47.55	8.63
Pomegranate 6g	2	56.49	10.45	15.25	53.44	7.44	15.59	52.3	9.16	15.77		58.01	3.45	16.61	55.84	4.3	17.87	55.93	4.47	16.47		45.11	8.56	17.4	43.79	9.97	16.65	48.95	7.65	15.59		50.36	4.51	22.31	49.04	6.67	20.86	49.78	4.66	22.46		47.31	7.06	16.91	48.58	6.57	17.69	42.73	12.09
Pomegranate 6g	3	47.85	8.03	14.64	48.59	6.76	12.38	51.32	3.81	12.34		54.34	7.86	17.23	57.07	6.97	18.78	55.77	6.51	11.57		50	6.29	15.97	46.29	10.07	14.95	48.29	7.4	16.36		49.2	6.95	19.13	48.07	5.8	17.02	49.63	6.69	17.83		44.21	9.37	16.29	48.19	6.84	16.06	46.71	9.11
Pomegranate 6g	4	48.49	2.96	13.7	49.77	3.55	10.18	47.31	5.98	16.55		59.48	6.04	20.94	57.92	6.13	21.52	62.24	5.31	20.67		49.95	5.08	20.41	49.7	6.75	19.75	49.74	5.67	20.13		51.93	6.57	18.5	39.98	15.35	17.58	47.51	8.89	15.14		49.99	5.08	20.18	49.66	5.4	19.82	49.03	7.31
Pomegranate 8g	1	56.45	4.56	14.94	55.46	4.93	14.01	54.63	2.88	12.12		50.93	9.13	10.38	45.16	13.54	18.87	47.29	15.03	18.49		45.03	7.36	16.22	46.42	7.48	15.19	45.83	7.11	15.85		44.6	8.84	21.44	43.37	8.16	19.95	47.26	8.69	21.27		43.25	10.42	17.03	44.21	9.76	16.97	44.84	10.04
Pomegranate 8g	2	49.51	4.81	12.82	51.52	3.47	10.71	49.63	4.84	9.76		51.72	5.67	18.55	50.88	5.93	18.68	51.62	6.03	18.72		47.32	8.24	15.04	48.16	8.54	14.6	47.89	7.31	15.31		47.28	6.88	14.04	50.41	8.02	15.69	46.71	7.14	14.68		46.58	7.96	15.72	56.46	4.98	15.26	52.61	5.57
Pomegranate 8g	3	51.84	4.21	8.84	52.64	4.27	11.54	52.37	4.76	9.49		52.47	8.69	17.54	54.06	8.18	18.43	50.63	8.21	17.62		47.35	6.61	19	49.14	5.66	20.06	46.51	7.25	18.95		39.06	16.23	17.65	43.08	11	17.88	43.49	12.36	16.97		44.59	10.6	19.88	47.07	7.87	20.77	46.66	8.36
Pomegranate 8g	4	51.5	3.97	9.17	51.82	3.99	10.52	51.12	5.4	13.66		50.76	6.57	14.85	50.33	7.22	15.1	50.61	7.5	16.17		45.64	9.71	18.61	47.79	7.01	16.1	49.47	6.34	15.51		46.85	10.72	18.48	44.93	7.75	16.86	47.99	9.01	16.91		46.34	7.41	14.73	45.97	7.46	14.47	46.41	7.19
[truncated: 100 more columns]

## Sheet: Sheet2
		pH readings from day 1-16
Treatments	Replicates	Ultimate pH (Day1)	Day 2	Day3	Day 4	Day 5	Day 6	Day 7	Day 8	Day 9	Day 10	Day 11	Day 12	Day 13	Day 14	Day 15	Day 16
Negative Control	1	5.57	6.32	5.88	5.81	5.81	5.79	5.86	5.79	5.78	6.8	6.83	6.84	6.86	6.7	6.82	6.83
Negative Control	2	5.76	6.03	6.02	5.78	6	5.77	6.1	6	6.48	6.49	6.32	6.19	6.28	6.41	6.32	6.3
Negative Control	3	5.68	5.98	5.81	5.88	5.84	5.73	5.9	5.78	6.3	6.28	6.26	6.22	6.24	6.17	6.36	6.18
Negative Control	4	5.65	5.97	5.78	5.75	5.77	5.72	5.79	5.78	6.12	6.1	6.09	6.18	6.34	6.22	6.19	6.3
Positive control	1	5.72	5.86	5.93	5.79	5.87	5.86	5.9	5.9	6.07	5.93	5.97	6.1	6.29	6.18	6.12	6.21
Positive control	2	5.72	6.04	5.94	5.76	5.88	5.81	5.86	5.87	5.94	5.93	6.03	6.99	6.16	6.14	6.19	6.18
Positive control	3	5.76	5.83	6.06	5.85	5.98	5.95	5.98	5.98	6.28	6.23	6.18	6.16	6.14	6.21	6.66	6.12
Positive control	4	5.58	5.75	5.84	5.69	5.72	5.72	5.76	5.73	5.93	5.92	5.83	6.36	5.9	6.46	6.17	6.13
Pomegranate 2g	1	5.8	5.85	5.85	5.69	5.82	5.85	5.79	5.76	5.98	6.29	6	6.12	6.1	6.1	6.21	6.19
Pomegranate 2g	2	5.6	5.76	5.73	5.66	5.76	5.89	5.73	5.79	6.03	6.02	5.93	6.31	6.25	6.23	6.43	5.96
Pomegranate 2g	3	5.59	5.8	5.77	5.66	5.81	5.82	5.78	5.86	5.79	5.77	5.79	6.93	5.91	6.22	6.32	5.91
Pomegranate 2g	4	5.59	5.72	5.82	5.65	5.76	5.8	5.78	5.9	6.05	6.03	5.97	6.19	6.15	6.14	6.05	6.04
Pomegranate 4g	1	5.72	5.82	5.98	5.89	6	5.89	5.95	6.01	6.67	6.65	6.63	6.5	6.69	6.55	6.54	6.68
Pomegranate 4g	2	5.78	5.94	6.01	5.86	5.94	5.92	6	6.11	6.61	6.6	6.58	6.54	6.53	6.5	6.51	6.52
Pomegranate 4g	3	5.7	5.84	5.92	5.9	6.04	5.94	5.95	6.11	7.26	7.13	7.06	6.44	6.55	6.55	6.42	6.53
Pomegranate 4g	4	5.57	5.88	5.72	5.77	5.72	5.66	5.71	5.78	6.76	6.74	6.72	6.46	6.74	6.24	6.45	6.43
Pomegranate 6g	1	5.69	5.83	5.79	5.74	5.89	5.84	5.77	5.9	6.44	6.23	6.28	6.21	6.19	6.47	6.43	6.66
Pomegranate 6g	2	5.57	5.7	5.91	5.77	5.91	5.86	5.85	5.91	6.11	6.32	6.34	6.2	6.18	6.2	6.14	6.2
Pomegranate 6g	3	5.61	6.09	5.79	5.64	5.76	5.75	5.74	5.77	6.09	6.06	5.95	6.15	6.14	6.17	6.38	6.37
Pomegranate 6g	4	5.68	5.87	5.86	5.69	5.86	5.85	5.87	5.93	6.28	6.29	6.29	6.21	6.2	6.3	6.33	6.5
Pomegranate 8g	1	5.81	5.9	5.84	5.97	5.87	5.88	5.84	5.88	6.78	6.81	6.97	6.67	6.63	6.71	6.94	6.96
Pomegranate 8g	2	5.77	5.93	6.02	5.91	5.92	5.9	5.87	5.92	6.05	6.25	6.25	6.21	6.1	6.09	6.32	6.51
Pomegranate 8g	3	5.67	5.77	5.82	5.78	5.8	5.83	5.81	5.8	5.98	5.97	5.84	5.75	5.84	5.76	5.98	6
Pomegranate 8g	4	5.77	5.82	5.89	5.84	5.82	5.86	5.81	5.85	5.95	6.17	6.08	5.96	6.43	6	5.97	5.96

## Sheet: Sheet3
	Storage days (1-16)
	Day 1		Day 2		Day 3		Day 4		Day 5		Day 6		Day 7		Day 8		Day 9		Day 10		Day 11		Day 12		Day 13		Day 14		Day 15		Day 16
Treatments	Hue angle	Chroma	Hue angle	Chroma	Hue angle	Chroma	Hue angle	Chroma	Hue angle	Chroma	Hue angle	Chroma	Hue angle	Chroma	Hue angle	Chroma	Hue angle	Chroma	Hue angle	Chroma	Hue angle	Chroma	Hue angle	Chroma	Hue angle	Chroma	Hue angle	Chroma	Hue angle	Chroma	Hue angle	Chroma
Negative Control	63.7647	16.6769	63.7647	17.682	67.3399	21.4477	67.6969	21.4393	65.2197	23.9615	68.6602	22.9917	70.5312	16.7396	70.1727	23.8421	63.8603	23.2424	65.6226	24.858	62.1936	23.4797	63.364	20.4079	62.6881	20.6958	55.3267	14.1645	49.1882	15.0167	57.0954	15.1651
Negative Control	70.2776	17.0563	70.2776	19.045	71.0176	20.3101	67.8709	20.4664	72.1109	21.6489	74.0027	21.0821	70.0225	25.4855	71.1221	16.7078	72.5452	20.3249	71.3376	19.3744	72.2056	20.3527	69.0676	20.8053	69.6504	21.2696	70.4716	21.0002	48.2142	26.1807	68.5293	21.2
Negative Control	65.5776	16.839	65.5776	19.7944	63.5067	21.3694	64.7936	22.5564	55.3393	16.8246	65.8238	20.1348	63.618	21.8733	69.042	21.8439	52.7046	17.4251	52.6461	18.9733	53.1507	22.242	64.7864	27.3876	65.4949	28.2092	62.0539	22.6459	62.2066	22.5387	62.8705	22.4184
Negative Control	67.9822	11.2786	67.9822	19.0367	73.0111	17.4298	68.6039	13.9578	72.3231	16.6836	74.4568	16.2433	65.5255	15.0588	62.6351	13.4848	53.4493	15.5796	61.8592	15.0931	68.3471	14.4236	54.2951	18.5772	53.9506	18.6499	55.756	19.1843	58.5589	20.5685	57.0583	20.1161
Positive control	56.4814	15.9995	56.4814	26.3469	61.8211	21.0124	64.2607	18.5345	64.2206	19.9029	60.8555	21.4968	66.6492	21.133	71.7103	21.1051	64.5579	20.5371	62.9048	21.2733	63.0735	19.8283	59.306	19.83	58.9028	15.3635	59.6613	19.9276	56.9	19.6828	57.0292	23.1819
Positive control	57.7632	12.6568	57.7632	19.723	66.1634	18.8865	70.4934	19.7244	67.8278	19.9868	69.3243	17.9733	69.4544	20.6383	71.7009	18.726	65.9977	21.7311	66.3061	22.1054	68.1611	23.4948	65.405	18.9553	62.3694	21.2448	61.6901	22.28	59.8517	19.6964	65.2515	21.2982
Positive control	56.7826	12.4701	56.7826	16.423	69.3756	18.4515	61.509	20.2209	66.163	18.9522	66.6818	18.5326	65.6202	20.4452	71.5128	19.6778	63.8268	21.5592	68.6898	22.7653	68.2687	21.5611	63.1953	17.3461	60.6745	17.9107	66.1161	22.0137	65.5669	22.8298	60.1614	23.4467
Positive control	70.6545	14.6073	70.6545	26.3825	75.9199	20.4433	70.5578	21.1799	71.5962	20.9259	73.5396	19.6685	76.4866	21.2131	74.5932	20.2882	72.6737	25.1744	72.5558	23.9748	70.7334	22.3965	76.9105	21.7407	75.2526	21.3973	74.6763	22.4781	76.4202	22.6455	74.9814	22.3836
Pomegranate 2g	59.4509	15.5856	59.4509	20.9332	65.224	19.2948	58.5039	19.662	63.3696	19.4225	61.9408	20.5206	60.9878	21.3664	66.8151	20.2256	61.8981	21.5112	61.0062	21.0691	61.2174	22.9278	59.5525	21.0672	58.3788	20.5143	59.5326	21.64	59.3439	21.5	58.0579	22.302
Pomegranate 2g	69.1632	13.0779	69.1632	20.4209	65.2803	18.9852	66.522	18.2461	67.1451	19.9953	66.9741	16.4532	58.7486	20.1216	67.2004	18.2083	67.0309	18.6365	70.2934	19.1364	58.1304	12.4335	63.3526	19.582	64.1523	19.6551	61.7158	19.4699	66.1632	18.9193	63.9374	19.2309
Pomegranate 2g	73.0838	14.5453	73.0838	17.5819	67.0291	15.2772	61.7176	18.6407	67.0342	16.2034	68.3196	16.6538	69.0723	15.4696	64.8057	12.0156	60.4437	8.56382	53.1834	10.1587	69.2594	16.6765	65.9849	19.3687	70.1546	18.4479	67.3202	18.0659	71.6414	16.9203	68.0083	18.1747
Pomegranate 2g	67.2176	15.2849	67.2176	17.5483	66.9102	18.7909	69.7729	15.143	66.4659	17.7958	68.9116	19.6017	69.2169	19.2659	72.9561	18.7178	78.7486	17.9714	81.3803	20.2414	78.2542	14.3398	70.8816	14.6012	64.0753	15.9323	69.7301	11.2814	48.6129	6.08619	54.7333	6.54792
Pomegranate 4g	62.9763	18.5808	62.9763	24.4086	56.3119	22.8768	66.9212	21.0791	71.6652	14.3441	57.8532	22.3756	65.8167	13.7966	73.1309	13.6883	62.3528	16.5409	67.0847	17.2648	62.3677	18.4686	64.4466	23.6151	60.9722	21.8918	64.3462	23.1284	58.7152	24.2434	57.976	20.1007
Pomegranate 4g	74.1148	15.0369	74.1148	18.329	68.8829	19.0302	68.4548	25.9518	63.7073	22.8305	63.5883	22.1953	70.9751	17.5758	63.0085	20.8273	64.0183	21.7984	63.2307	19.603	63.0758	21.413	69.2797	16.9843	63.0514	18.202	62.0571	20.3287	66.9988	21.0525	66.397	22.4938
Pomegranate 4g	71.0204	15.3398	71.0204	17.4649	65.9651	18.5104	69.0536	21.9207	62.93	18.7419	71.4449	19.6083	73.4774	20.9334	75.5532	20.2288	70.4605	20.4004	61.4595	19.7561	67.9977	21.4151	66.2589	21.8403	65.8339	21.5762	63.5866	20.8373	62.6449	20.3173	66.3055	20.3292
Pomegranate 4g	71.5025	18.122	71.5025	16.5752	70.6502	22.6057	61.5891	23.0553	73.5075	21.5698	70.8237	22.356	75.6947	21.9772	77.0203	23.0206	73.0794	23.3079	74.6676	21.3178	74.9183	22.4972	68.7602	24.2456	70.2229	24.6492	69.8257	23.5644	68.9235	23.2472	70.532	25.9559
Pomegranate 6g	71.849	21.8284	71.849	17.7644	66.1259	20.6051	71.2474	20.9546	65.7529	20.9319	67.6547	20.0151	71.9143	20.0461	75.8742	18.0139	65.4479	24.2585	63.6586	22.8364	63.2251	23.7144	63.78	17.1614	63.4759	17.3593	65.4486	20.4474	52.3446	17.4629	57.2219	19.7619
Pomegranate 6g	59.8636	17.9635	59.8636	17.465	62.1849	18.7069	76.4211	22.5048	65.2451	20.4808	67.9838	17.3905	73.4249	18.6125	74.5265	17.6524	59.5061	21.6033	61.3573	19.4411	59.8456	18.1595	60.6892	18.9746	59.228	16.9173	58.8856	16.943	61.3038	17.6234	61.8801	17.6714
Pomegranate 6g	64.698	14.5112	64.698	17.3821	63.3105	17.6381	70.1853	19.1246	62.4874	18.2756	58.4318	16.0234	65.2389	17.1562	73.1618	18.5024	64.9346	18.9759	57.8822	17.3706	62.9125	17.603	53.359	22.0322	53.8905	21.5026	53.2577	21.3001	63.9746	11.8472	61.1116	13.32
Pomegranate 6g	72.8231	14.1051	72.8231	21.8351	73.8043	20.9262	58.9645	19.9241	73.4676	20.851	68.1897	20.1405	68.7749	19.8772	79.216	19.419	72.8288	14.0419	71.5885	14.7826	64.7078	17.1606	71.5486	16.8275	69.4629	13.5932	77.8905	14.376	79.6181	15.3678	70.6846	19.4787
Pomegranate 8g	73.2286	14.2975	73.2286	20.277	65.079	17.3695	67.6981	22.574	59.4711	19.835	59.2562	20.5771	60.2658	23.1114	66.9359	20.1385	57.1051	22.8365	52.8877	20.2668	52.913	20.1681	54.7736	20.9233	54.9374	22.1925	53.3584	22.7302	57.2173	20.3259	59.0379	21.1332
Pomegranate 8g	68.4811	11.9274	68.4811	19.554	61.8038	16.9994	63.5973	16.5261	68.1705	16.5993	70.7256	17.8213	64.3875	17.9567	76.002	17.3203	54.9635	16.3358	58.2673	17.1216	49.2456	15.9585	54.9772	19.821	62.5822	20.9334	62.6428	22.1153	64.4575	22.9517	65.8049	21.5519
Pomegranate 8g	66.0859	10.8909	66.0859	19.7228	71.393	20.402	52.9734	21.9181	66.4251	22.3689	57.0218	17.9709	62.9237	22.0708	76.786	20.0946	58.5057	21.233	58.5456	21.5639	69.247	20.6949	56.0811	21.7537	59.4096	23.3826	61.4151	24.0764	59.5511	23.8164	58.966	24.6072
Pomegranate 8g	68.1601	11.9755	68.1601	16.9323	65.3279	18.4204	62.2506	19.6786	63.1964	16.3115	66.8822	17.385	63.9821	17.3766	65.783	17.5829	58.768	19.8563	59.3263	18.6982	57.787	17.1996	62.0753	17.4432	60.6896	19.6014	60.4754	22.1172	59.9062	21.3844	59.8317	20.348

## Sheet: Sheet4
	Postmortem physico-chemical attributes of meat
Treatments	Thawing loss (%)	Cooking loss (%)	Tenderness (N)
Negative Control	2.52	54.65	6.22
Negative Control	6.18	51.97	7.32
Negative Control	1.29	51.97	7.28
Negative Control	0.79	54.65	6.2
Positive control	2.75	50.33	6.1
Positive control	4.66	51.24	6.47
Positive control	2.04	52.65	6.1
Positive control	6.98	48.95	6.48
Pomegranate 2g	3.64	43.95	6.84
Pomegranate 2g	7.6	45.85	6.59
Pomegranate 2g	5.21	46.6	6.6
Pomegranate 2g	6.57	43.21	6.86
Pomegranate 4g	4	41.75	7.2
Pomegranate 4g	2.19	55.59	6.35
Pomegranate 4g	2.29	40.34	7.25
Pomegranate 4g	2.9	56.99	6.3
Pomegranate 6g	6.76	53.27	6.1
Pomegranate 6g	2.96	43.32	6.35
Pomegranate 6g	1.92	40.59	5.95
Pomegranate 6g	1.29	55.99	6.53
Pomegranate 8g	5.77	50.4	7.08
Pomegranate 8g	9.24	46.67	6.59
Pomegranate 8g	11.11	46.68	7.28
Pomegranate 8g	5.36	50.42	6.42

## Sheet: Sheet5
Antioxidant capacity and antio-oxidative enzyme activity
	Day 1	Day 16	Day 1	Day 16	Day 1	Day 16
Treatments	DPPH	DPPH	CAT	CAT	SOD	SOD
Negative control	1.52	1.97	0.1	0.6	0	0.04
Negative control	1.53	1.96	0.09	0.58	0	0.02
Negative control	1.51	1.99	0.11	0.51	0	0.06
Positive control	0.49	1.41	0.15	0.45	0.01	0.02
Positive control	0.5	1.4	0.16	0.46	0.02	0.01
Positive control	0.48	1.43	0.14	0.44	0.01	0.03
Pomegranate 2 g/kg	2.15	2.19	0.07	0.59	0	0.02
Pomegranate 2 g/kg	2.14	2.2	0.05	0.61	0	0.03
Pomegranate 2 g/kg	2.16	2.18	0.09	0.57	0	0.01
Pomegranate 4 g/kg	1.75	2.64	0.35	0.59	0	0.03
Pomegranate 4 g/kg	1.78	2.63	0.34	0.61	0	0.02
Pomegranate 4 g/kg	1.72	2.66	0.36	0.57	0	0.04
Pomegranate 6 g/kg	0.6	1.78	0.37	0.46	0.01	0.02
Pomegranate 6 g/kg	0.8	2	0.39	0.42	0.02	0.03
Pomegranate 6 g/kg	0.4	1.56	0.35	0.5	0.01	0.01
Pomegranate 8g/kg	1.32	2.26	0.7	0.87	0.02	0.02
Pomegranate 8g/kg	1.28	3.05	0.65	0.85	0.01	0.03
Pomegranate 8g/kg	1.36	1.48	0.75	0.89	0.01	0.01
